# Supplementary material for: Grains, Cereals, and Legumes: Implications in Glycemic Index and Perspectives
Source: Foods. 2025 Nov 25;14(23):4038. doi: 10.3390/foods14234038 (PMC12691718; doi:10.3390/foods14234038)
Supplement: Supplementary file 1 [file foods-14-04038-s001.zip]

Archive with 1 entries (1 files):
- foods-3928242-supplementary.pdf
